# Supplementary material for: Multiscale Modeling of Wobble to Watson–Crick-Like Guanine–Uracil Tautomerization Pathways in RNA
Source: Int J Mol Sci. 2021 May 21;22(11):5411. doi: 10.3390/ijms22115411 (PMC8196565; doi:10.3390/ijms22115411)
Supplement: Supplementary file 1 [file ijms-22-05411-s001.zip]

Archive with 1 entries (1 files):
- ijms-1186632-supplementary.pdf
